# Supplementary material for: Microstructural Study of MgB2 in the LiBH4-MgH2 Composite by Using TEM
Source: Nanomaterials (Basel). 2022 May 31;12(11):1893. doi: 10.3390/nano12111893 (PMC9182164; doi:10.3390/nano12111893)
Supplement: Supplementary file 1 [file nanomaterials-12-01893-s001.zip]

Archive with 1 entries (1 files):
- nanomaterials-1725863-supplementary.pdf
